# Supplementary material for: LINE-1 methylation shows little intra-patient heterogeneity in primary and synchronous metastatic colorectal cancer
Source: BMC Cancer. 2012 Dec 5;12:574. doi: 10.1186/1471-2407-12-574 (PMC3534591; doi:10.1186/1471-2407-12-574)
Supplement: Additional file 4 — Table S1. Results of four independent assays for LINE-1 methylation. [file 1471-2407-12-574-S4.xls]

## Sheet: supp table1
Supplementary table 1: Results of four independent assay for LINE-1 methylation
cell lines	LINE-1 methylation (%)					SD
	assay 1	assay 2	assay 3	assay 4	average
Colo205	66.4	65.8	64.7	68.3	66.7	1.486
RKO	87.5	86.2	86.6	85.8	86.5	0.729
SW620	46.9	46.4	45.7	42	45.2	2.204
RCM-1	35.4	33.3	32.6	32.6	33.2	1.602
