# Supplementary material for: LINE-1 methylation shows little intra-patient heterogeneity in primary and synchronous metastatic colorectal cancer
Source: BMC Cancer. 2012 Dec 5;12:574. doi: 10.1186/1471-2407-12-574 (PMC3534591; doi:10.1186/1471-2407-12-574)
Supplement: Additional file 5 — Table S2. LINE-1 methylation levels in primary tumor of CRC patients. Samples are obtained from tumor center, invasive front and other area. [file 1471-2407-12-574-S5.xls]

## Sheet: Sheet1
Supplementary table 2: LINE-1 methylation levels in primary tumor of CRC patients. Samples are obtained from tumor center, invasive front and other area.
Patient ID	LINE-1 methylation (%)
	tumor center	invasive front	other area	mean
1	0.779	0.745	0.741	0.755
2	0.421	0.361	0.432	0.404667
3	0.768	0.766	NA	0.767
4	0.767	0.734	NA	0.7505
5	0.741	0.786	0.761	0.762667
6	0.765	0.768	0.772	0.768333
7	0.671	0.65	0.715	0.678667
8	0.686	0.701	0.676	0.687667
9	0.497	0.447	0.449	0.464333
10	0.712	NA	0.696	0.704
11	0.724	0.675	0.708	0.702333
12	0.703	0.771	0.728	0.734
13	0.467	0.5	0.531	0.499333
14	0.716	0.786	0.73	0.744
15	0.806	0.814	0.73	0.783333
16	0.544	0.556	0.551	0.550333
17	0.443	0.426	0.346	0.405
18	0.406	NA	0.464	0.435
19	0.726	0.708	0.689	0.707667
20	0.337	0.302	0.387	0.342
21	0.276	NA	0.272	0.274
22	0.511	0.517	0.45	0.492667
23	0.728	0.759	0.757	0.748
24	0.57	0.593	NA	0.5815
25	0.641	0.644	0.675	0.653333
26	NA	0.633	0.68	0.6565
27	0.464	0.487	0.496	0.482333
28	0.622	0.661	0.674	0.652333
29	NA	0.609	0.58	0.5945
30	0.746	0.702	0.652	0.7
31	0.706	0.707	0.676	0.696333
32	0.701	0.695	0.682	0.692667
33	0.585	0.601	0.652	0.612667
34	0.614	0.684	0.635	0.644333
35	0.668	0.642	0.668	0.659333
36	0.785	0.77	0.77	0.775
37	0.804	0.818	0.84	0.820667
38	0.549	0.534	0.46	0.514333
39	0.793	0.822	0.738	0.784333
40	0.686	0.697	0.716	0.699667
41	0.507	0.484	0.482	0.491
42	0.574	0.639	NA	0.6065
43	0.802	0.817	NA	0.8095
44	0.711	0.675	NA	0.693
45	0.83	0.855	0.883	0.856
46	0.488	0.475	0.524	0.495667
47	0.71	0.697	0.723	0.71
48	0.484	0.478	0.504	0.488667
